# Supplementary material for: Toxicities of different first-line chemotherapy regimens in the treatment of advanced ovarian cancer: A network meta-analysis
Source: Medicine (Baltimore). 2017 Jan 13;96(2):e5797. doi: 10.1097/MD.0000000000005797 (PMC5266167; doi:10.1097/MD.0000000000005797)
Supplement: Supplemental Digital Content [file medi-96-e5797-s002.xlsx]

## Sheet: Sheet1
Appendix table 2: Odds ratios and 95% confidence intervals of seven drugs in the treatment of advanced ovarian cancer in terms of Anaemia, Febrile neutropenia and Thrombocytopenia.
Anaemia
PC	1.66 (0.57, 4.80)	3.92 (0.66, 14.93)	0.66 (0.07, 3.01)	0.21 (0.02, 1.80)	0.73 (0.12, 4.45)	1.91 (0.60, 10.07)
0.60 (0.21, 1.77)	PLD+Carboplatin	2.37 (0.34, 10.80)	0.40 (0.04, 1.83)	0.13 (0.01, 1.42)	0.45 (0.05, 3.73)	1.16 (0.26, 8.68)
0.25 (0.07, 1.51)	0.42 (0.09, 2.93)	Gemcitabine+Carboplatin	0.17 (0.03, 0.69)	0.06 (0.00, 0.88)	0.19 (0.02, 2.47)	0.49 (0.10, 6.28)
1.51 (0.33, 14.11)	2.50 (0.55, 24.39)	5.85 (1.45, 34.70)	Carboplatin	0.33 (0.02, 7.72)	1.11 (0.12, 22.32)	2.89 (0.49, 57.08)
4.72 (0.55, 46.12)	7.87 (0.70, 91.99)	18.09 (1.14, 263.56)	3.03 (0.13, 45.06)	Paclitaxel	3.47 (0.21, 61.14)	9.41 (0.88, 157.16)
1.36 (0.22, 8.19)	2.24 (0.27, 18.82)	5.39 (0.41, 50.65)	0.90 (0.04, 8.57)	0.29 (0.02, 4.80)	PC+Topotecan	2.61 (0.36, 33.51)
0.52 (0.10, 1.65)	0.86 (0.12, 3.80)	2.06 (0.16, 10.45)	0.35 (0.02, 2.02)	0.11 (0.01, 1.14)	0.38 (0.03, 2.78)	Docetaxel+Carboplatin
Febrile neutropenia
PC	0.81 (0.37, 2.17)	11.23 (2.33, 32.92)	0.66 (0.06, 5.54)	0.37 (0.01, 7.56)	0.30 (0.08, 1.21)	5.68 (2.13, 15.81)
1.24 (0.46, 2.74)	PLD+Carboplatin	13.58 (2.09, 46.83)	0.84 (0.08, 5.92)	0.45 (0.01, 10.61)	0.36 (0.07, 1.80)	7.13 (1.73, 24.72)
0.09 (0.03, 0.43)	0.07 (0.02, 0.48)	Gemcitabine+Carboplatin	0.06 (0.00, 0.65)	0.03 (0.00, 0.75)	0.03 (0.01, 0.23)	0.51 (0.13, 3.43)
1.51 (0.18, 16.26)	1.20 (0.17, 12.91)	15.96 (1.54, 203.57)	Carboplatin	0.56 (0.01, 26.39)	0.46 (0.04, 6.71)	8.58 (0.80, 113.74)
2.73 (0.13, 94.45)	2.22 (0.09, 89.59)	30.51 (1.33, 1158.54)	1.79 (0.04, 96.59)	Paclitaxel	0.82 (0.03, 36.67)	15.46 (0.64, 622.37)
3.37 (0.83, 12.37)	2.78 (0.55, 14.55)	39.50 (4.42, 184.60)	2.19 (0.15, 26.41)	1.22 (0.03, 37.78)	PC+Topotecan	19.56 (3.26, 99.84)
0.18 (0.06, 0.47)	0.14 (0.04, 0.58)	1.95 (0.29, 7.88)	0.12 (0.01, 1.25)	0.06 (0.00, 1.56)	0.05 (0.01, 0.31)	PC+Epirubicin
Thrombocytopenia
PC	2.34 (0.75, 5.84)	5.29 (1.00, 20.30)	0.59 (0.08, 2.64)	0.37 (0.01, 9.91)	1.63 (0.29, 8.78)	0.86 (0.16, 3.24)
0.43 (0.17, 1.32)	PLD+Carboplatin	2.27 (0.42, 10.70)	0.26 (0.04, 1.16)	0.17 (0.00, 5.03)	0.69 (0.11, 5.38)	0.36 (0.06, 2.18)
0.19 (0.05, 0.99)	0.44 (0.09, 2.37)	Gemcitabine+Carboplatin	0.11 (0.02, 0.50)	0.07 (0.00, 2.47)	0.31 (0.03, 3.62)	0.16 (0.02, 1.38)
1.71 (0.38, 11.99)	3.88 (0.86, 23.88)	8.84 (1.99, 44.58)	Carboplatin	0.66 (0.01, 25.60)	2.71 (0.31, 41.04)	1.40 (0.17, 15.57)
2.68 (0.10, 99.35)	6.04 (0.20, 250.42)	13.48 (0.40, 642.98)	1.50 (0.04, 76.61)	Paclitaxel	4.36 (0.14, 218.29)	2.22 (0.06, 104.14)
0.61 (0.11, 3.50)	1.45 (0.19, 9.50)	3.26 (0.28, 28.85)	0.37 (0.02, 3.24)	0.23 (0.00, 7.36)	PC+Topotecan	0.52 (0.05, 4.26)
1.17 (0.31, 6.09)	2.75 (0.46, 17.71)	6.33 (0.72, 50.54)	0.71 (0.06, 5.97)	0.45 (0.01, 16.19)	1.91 (0.23, 20.55)	Docetaxel+Carboplatin
