# Supplementary material for: Toxicities of different first-line chemotherapy regimens in the treatment of advanced ovarian cancer: A network meta-analysis
Source: Medicine (Baltimore). 2017 Jan 13;96(2):e5797. doi: 10.1097/MD.0000000000005797 (PMC5266167; doi:10.1097/MD.0000000000005797)
Supplement: Supplemental Digital Content [file medi-96-e5797-s003.xlsx]

## Sheet: Sheet1
Appendix table 3: Odds ratios and 95% confidence intervals of eight drugs in the treatment of advanced ovarian cancer in terms of Nausea, Vomiting， Fatigue and Diarrhea.
Nausea
PC	1.72 (0.81, 3.41)	0.34 (0.06, 1.33)	1.08 (0.32, 2.99)	2.54 (1.09, 5.72)	0.77 (0.24, 1.96)	1.90 (0.44, 8.80)
0.58 (0.29, 1.24)	PLD+Carboplatin	0.19 (0.03, 0.79)	0.64 (0.17, 2.06)	1.49 (0.49, 4.42)	0.45 (0.12, 1.42)	1.11 (0.22, 6.01)
2.98 (0.75, 18.16)	5.13 (1.26, 31.72)	Carboplatin	3.27 (0.83, 16.06)	7.60 (1.56, 51.22)	2.26 (0.39, 16.06)	5.70 (0.75, 56.80)
0.93 (0.33, 3.09)	1.56 (0.49, 5.87)	0.31 (0.06, 1.20)	Gemcitabine+Carboplatin	2.34 (0.63, 10.24)	0.72 (0.16, 3.07)	1.76 (0.29, 13.01)
0.39 (0.17, 0.91)	0.67 (0.23, 2.03)	0.13 (0.02, 0.64)	0.43 (0.10, 1.59)	PC+Epirubicin	0.31 (0.07, 1.03)	0.76 (0.13, 4.46)
1.29 (0.51, 4.13)	2.22 (0.71, 8.39)	0.44 (0.06, 2.58)	1.40 (0.33, 6.10)	3.21 (0.97, 14.21)	PC+Topotecan	2.52 (0.43, 15.89)
0.53 (0.11, 2.29)	0.90 (0.17, 4.57)	0.18 (0.02, 1.34)	0.57 (0.08, 3.43)	1.32 (0.22, 7.51)	0.40 (0.06, 2.31)	Docetaxel+Carboplatin
Vomiting
PC	3.00 (0.52, 14.97)	3.15 (0.02, 372.08)	0.92 (0.05, 16.71)	0.90 (0.04, 17.26)	1.31 (0.18, 9.77)	0.54 (0.05, 4.34)	0.57 (0.04, 9.75)
0.33 (0.07, 1.91)	PLD+Carboplatin	1.08 (0.01, 91.59)	0.31 (0.01, 9.73)	0.30 (0.01, 9.65)	0.44 (0.03, 6.62)	0.18 (0.01, 2.58)	0.19 (0.01, 5.09)
0.32 (0.00, 45.24)	0.93 (0.01, 97.76)	Carboplatin	0.30 (0.00, 83.96)	0.29 (0.00, 86.66)	0.43 (0.00, 94.19)	0.16 (0.00, 37.62)	0.18 (0.00, 49.94)
1.08 (0.06, 19.20)	3.25 (0.10, 79.19)	3.38 (0.01, 832.12)	Gemcitabine+Carboplatin	0.98 (0.02, 61.46)	1.43 (0.04, 49.39)	0.58 (0.01, 17.15)	0.61 (0.01, 38.66)
1.12 (0.06, 22.41)	3.32 (0.10, 97.24)	3.44 (0.01, 900.59)	1.02 (0.02, 62.84)	Paclitaxel	1.46 (0.04, 59.85)	0.58 (0.01, 20.76)	0.64 (0.01, 39.91)
0.77 (0.10, 5.66)	2.28 (0.15, 29.03)	2.33 (0.01, 415.42)	0.70 (0.02, 22.52)	0.68 (0.02, 23.91)	PC+Epirubicin	0.41 (0.02, 7.23)	0.44 (0.01, 14.66)
1.87 (0.23, 19.47)	5.58 (0.39, 90.31)	6.10 (0.03, 1111.58)	1.74 (0.06, 67.32)	1.73 (0.05, 73.10)	2.43 (0.14, 55.25)	PC+Topotecan	1.08 (0.04, 42.76)
1.75 (0.10, 26.92)	5.30 (0.20, 122.78)	5.41 (0.02, 1432.30)	1.63 (0.03, 93.54)	1.57 (0.03, 87.12)	2.27 (0.07, 73.14)	0.93 (0.02, 27.70)	Docetaxel+Carboplatin
Fatigue
PC	0.89 (0.60, 1.39)	1.15 (0.32, 3.92)	1.39 (0.62, 2.90)	0.95 (0.39, 2.33)	0.86 (0.03, 28.12)	0.99 (0.51, 1.88)
1.12 (0.72, 1.66)	PLD+Carboplatin	1.32 (0.34, 4.30)	1.55 (0.64, 3.47)	1.05 (0.38, 2.74)	0.95 (0.03, 31.09)	1.11 (0.50, 2.44)
0.87 (0.26, 3.08)	0.76 (0.23, 2.93)	Carboplatin	1.22 (0.35, 3.98)	0.84 (0.18, 3.68)	0.72 (0.02, 36.50)	0.85 (0.21, 3.56)
0.72 (0.34, 1.61)	0.65 (0.29, 1.57)	0.82 (0.25, 2.89)	Gemcitabine+Carboplatin	0.70 (0.21, 2.25)	0.66 (0.02, 21.60)	0.74 (0.27, 1.93)
1.06 (0.43, 2.59)	0.95 (0.37, 2.60)	1.19 (0.27, 5.66)	1.44 (0.44, 4.79)	Paclitaxel	0.86 (0.03, 36.87)	1.09 (0.35, 3.11)
1.16 (0.04, 35.00)	1.05 (0.03, 34.25)	1.38 (0.03, 50.03)	1.51 (0.05, 54.77)	1.16 (0.03, 38.12)	PC+Topotecan	1.33 (0.03, 37.76)
1.01 (0.53, 1.94)	0.90 (0.41, 1.99)	1.17 (0.28, 4.66)	1.35 (0.52, 3.73)	0.92 (0.32, 2.87)	0.75 (0.03, 29.60)	Docetaxel+Carboplatin
Diarrhea
PC	0.76 (0.39, 1.56)	0.88 (0.30, 2.58)	1.33 (0.50, 3.61)	2.12 (0.76, 5.61)
1.32 (0.64, 2.58)	PLD+Carboplatin	1.18 (0.32, 4.07)	1.78 (0.52, 5.85)	2.83 (0.81, 8.71)
1.14 (0.39, 3.31)	0.85 (0.25, 3.11)	PC+Topotecan	1.51 (0.36, 6.52)	2.46 (0.54, 10.38)
0.75 (0.28, 1.99)	0.56 (0.17, 1.93)	0.66 (0.15, 2.79)	PC+Epirubicin	1.59 (0.38, 6.20)
0.47 (0.18, 1.32)	0.35 (0.11, 1.23)	0.41 (0.10, 1.85)	0.63 (0.16, 2.61)	Docetaxel+Carboplatin
